# Supplementary material for: Polymorphism in the Chloroplast ATP Synthase Beta-Subunit Is Associated with a Maternally Inherited Enhanced Cold Recovery in Cucumber
Source: Plants (Basel). 2021 May 29;10(6):1092. doi: 10.3390/plants10061092 (PMC8226925; doi:10.3390/plants10061092)
Supplement: Supplementary file 1 [file plants-10-01092-s001.zip]

Archive with 6 entries (2 files):
- plants-1193571-supplementary/
- plants-1193571-supplementary/Supplemental/
- plants-1193571-supplementary/Supplemental/Supplemental Materials_ColdCukeManuscript.pdf
- plants-1193571-supplementary/__MACOSX/
- plants-1193571-supplementary/__MACOSX/Supplemental/
- plants-1193571-supplementary/__MACOSX/Supplemental/._Supplemental Materials_ColdCukeManuscript.pdf
